# Supplementary material for: Genetic Determinants of Tigecycline Resistance in Mycobacteroides abscessus
Source: Antibiotics (Basel). 2022 Apr 25;11(5):572. doi: 10.3390/antibiotics11050572 (PMC9137676; doi:10.3390/antibiotics11050572)
Supplement: Supplementary file 1 [file antibiotics-11-00572-s001.zip]

Archive with 1 entries (1 files):
- antibiotics-1636362-supplementary.pdf
